# Supplementary material for: Colonic Stenting as a Bridge to Surgery Versus Emergency Resection in Obstructive Colon Cancer: A Systematic Review of Surgical Outcomes
Source: J Clin Med. 2026 Jun 7;15(12):4416. doi: 10.3390/jcm15124416 (PMC13301160; doi:10.3390/jcm15124416)
Supplement: Supplementary file 1 [file jcm-15-04416-s001.zip]

Archive with 1 entries (1 files):
- jcm-4332434-supplementary.pdf
